# Supplementary material for: Cyclin G1 Regulates the Alveolarization in Models of Bronchopulmonary Dysplasia by Inhibiting AT2 Cell Proliferation
Source: Biomolecules. 2025 Jan 10;15(1):101. doi: 10.3390/biom15010101 (PMC11764269; doi:10.3390/biom15010101)
Supplement: Supplementary file 1 [file biomolecules-15-00101-s001.zip]

Archive with 2 entries (2 files):
- biomolecules-3285469-supplementary Tables.xlsx
- biomolecules-3285469-WB images.pdf
