# Supplementary material for: Cyclin G1 Regulates the Alveolarization in Models of Bronchopulmonary Dysplasia by Inhibiting AT2 Cell Proliferation
Source: Biomolecules. 2025 Jan 10;15(1):101. doi: 10.3390/biom15010101 (PMC11764269; doi:10.3390/biom15010101)
Supplement: Supplementary file 1 [file biomolecules-15-00101-s001.zip › biomolecules-3285469-supplementary Tables.xlsx]

## Sheet: Table S1
Table S1: Sequence of primer.
Name of primer	Sequence（5' to 3'）
SPC-F	AGCAAAGAGGTCCTGATGGA
SPC-R	GAGCAGAGCCCCTACAATCA
PCNA-F	GGATACCTTGGCGCTAGTATTT
PCNA-R	GGTAACAGCTTCCTCCTCTTTATC
Wnt 3-F	TTTGGAGGAATGGTCTCTCG
Wnt 3-R	ACCACCAGCAGGTCTTCACT
Wnt5a-F	CAACTGGCAGGACTTTCTCAA
Wnt5a-R	CATCTCCGATGCCGGAACT
β-catenin-F	GTCAGCTCGTGTCCTGTGAA
β-catenin-R	GATCTGCATGCCCTCATCTA
CCNG1-F1	ATGTCAGCCAAAGGTCTGC
CCNG1-R1	ACACACCCAAGATGCTTCG
CCNG1-F2	AACAACCAAACACCAGGG
CCNG1-R2	AGAAAGACTTGAGGGACCG

## Sheet: Table S2
Table S2: Sequence of Si-CCNG1.
Name	Sense（5'-3'）	Antisense（5'-3'）
mCcng1-635	GCGACUGAUUUGAUCCGAAUATT	UAUUCGGAUCAAAUCAGUCGCTT
mCcng1-1061	CCUAACGGUCAGAAGUUGAAATT	UUUCAACUUCUGACCGUUAGGTT
mCcng1-402	CCCAUGAUAAUGGCCUCAGAATT	UUCUGAGGCCAUUAUCAUGGGTT
